# Supplementary material for: Cultural adaptation of a psychosocial screening tool for adolescents living with HIV/AIDS attending antiretroviral therapy program in Malawi
Source: PLoS One. 2025 Nov 17;20(11):e0318738. doi: 10.1371/journal.pone.0318738 (PMC12622793; doi:10.1371/journal.pone.0318738)
Supplement: S1 File — English Focus Group Discussion Guide. S2 Text. Chichewa Focus Group Discussion Guide. S3 Text. Original HEADSS tool. S4 Text. Participants HEADSS adaptation notes_v1. S5 Text. HEADSS adaptation v1. S6 Text. Participants HEADSS adaptation notes_ v2. S7 Text. HEADSS adaptation v2. S8 Text. HEADSS adaptation v3. S9 Text. HEADSS adaptation _v4_Final Version. (ZIP) [file pone.0318738.s001.zip]

Archive with 10 entries (9 files):
- Supporting Information/
- Supporting Information/Supplementary File 1.docx
- Supporting Information/Supplementary File 2.docx
- Supporting Information/Supplementary File 3.doc
- Supporting Information/Supplementary File 4.docx
- Supporting Information/Supplementary File 5.docx
- Supporting Information/Supplementary File 6.docx
- Supporting Information/Supplementary File 7.docx
- Supporting Information/Supplementary File 8.docx
- Supporting Information/Supplementary File 9.docx
